# Supplementary material for: Effect of photobiomodulation combined with physical therapy on functional performance in children with myelomeningocele: A protocol randomized clinical blind study
Source: PLoS One. 2021 Oct 6;16(10):e0253963. doi: 10.1371/journal.pone.0253963 (PMC8494316; doi:10.1371/journal.pone.0253963)
Supplement: S10 File — (XLSX) [file pone.0253963.s010.xlsx]

## Sheet: PEDI
PEDI				Total value of normative score
Participant	Age	sex	group	Before	After
1
2
3
4
5
6
7
8
9
10
11
12
13
14
15
16
17
18
19
20
21
22
23
24
25
26
27
28
29
30
Means±standard deviation

## Sheet: EMG
				RMS Rectus femoris				RMS tibialis anterior				RMS lateral gastrocnemius
Participante	Age	sex	group	rest before	sit-to-stand Before	sit-to-stand After	rest after	rest before	sit-to-stand Before	sit-to-stand After	rest after	rest before	sit-to-stand Before	sit-to-stand After	rest after
1
2
3
4
5
6
7
8
9
10
11
12
13
14
15
16
17
18
19
20
21
22
23
24
25
26
27
28
29
30
Means±standard deviation

## Sheet: PEM-CY
				Environment home		participation in the home		Environment School		Participation in the school		Environment community		Participation in the community
Participant	Age	sex	group	Before	After	Before	After	Before	After	Before	After	Before	After	Before	After
1
2
3
4
5
6
7
8
9
10
11
12
13
14
15
16
17
18
19
20
21
22
23
24
25
26
27
28
29
30
Means±standard deviation

## Sheet: CQ-50
				Saúde Global 1		Atividades Fisicas 2		Atividades diarias 3.1		Atividades diarias 3.2		Dor 4.1		Dor 4.2		Comportamento 5		Bem estar 6		Auto-estima 7		Saúde 8.1		Saude 8.2		Você e sua familia 9.1		Você e sua familia 9.2		Você e sua familia 9.3		Você e sua familia 9.4
Participant	Age	sex	group	Before	After	Before	After	Before	After	Before	After	Before	After	Before	After	Before	After	Before	After	Before	After	Before	After	Before	After	Before	After	Before	After	Before	After	Before	After
1
2
3
4
5
6
7
8
9
10
11
12
13
14
15
16
17
18
19
20
21
22
23
24
25
26
27
28
29
30
Means±standard deviation
